# Supplementary material for: Improving LISA Practice: An Ongoing Observational Quality Improvement Initiative Following Initiation of Less-Invasive Surfactant Administration in a Level IV NICU
Source: Children (Basel). 2026 Apr 20;13(4):571. doi: 10.3390/children13040571 (PMC13114399; doi:10.3390/children13040571)
Supplement: Supplementary file 1 [file children-13-00571-s001.zip]

Archive with 1 entries (1 files):
- children-4158156-supplementary.pdf
